# Supplementary material for: A Multimodal Magnetic Resonance Imaging Study on Myalgic Encephalomyelitis/Chronic Fatigue Syndrome: Feasibility and Clinical Correlation
Source: Medicina (Kaunas). 2024 Aug 22;60(8):1370. doi: 10.3390/medicina60081370 (PMC11356663; doi:10.3390/medicina60081370)
Supplement: Supplementary file 1 [file medicina-60-01370-s001.zip]

Archive with 1 entries (1 files):
- medicina-3128631-supplementary.pdf
